# Supplementary material for: Dietary Protein Restriction Improves Metabolic Dysfunction in Patients with Metabolic Syndrome in a Randomized, Controlled Trial
Source: Nutrients. 2022 Jun 28;14(13):2670. doi: 10.3390/nu14132670 (PMC9268415; doi:10.3390/nu14132670)
Supplement: Supplementary file 1 [file nutrients-14-02670-s001.zip]

Archive with 1 entries (1 files):
- nutrients-1751807-supplementary.pdf
